# Supplementary material for: The effects of a 3-day mountain bike cycling race on the autonomic nervous system (ANS) and heart rate variability in amateur cyclists: a prospective quantitative research design
Source: BMC Sports Sci Med Rehabil. 2023 Jan 2;15:2. doi: 10.1186/s13102-022-00614-y (PMC9808932; doi:10.1186/s13102-022-00614-y)
Supplement: Supplementary file 1 — Additional file 1. Individual data of Participants. [file 13102_2022_614_MOESM1_ESM.zip]

Archive with 130 entries (96 files):
- Individual data of Participants/Body Com. Data/
- Individual data of Participants/Body Com. Data/001/
- Individual data of Participants/Body Com. Data/001/001.pdf
- Individual data of Participants/Body Com. Data/002/
- Individual data of Participants/Body Com. Data/002/002.pdf
- Individual data of Participants/Body Com. Data/003/
- Individual data of Participants/Body Com. Data/003/003.pdf
- Individual data of Participants/Body Com. Data/004/
- Individual data of Participants/Body Com. Data/004/004.pdf
- Individual data of Participants/Body Com. Data/005/
- Individual data of Participants/Body Com. Data/005/005.pdf
- Individual data of Participants/Body Com. Data/006/
- Individual data of Participants/Body Com. Data/006/006.pdf
- Individual data of Participants/Body Com. Data/007/
- Individual data of Participants/Body Com. Data/007/007.pdf
- Individual data of Participants/Body Com. Data/008/
- Individual data of Participants/Body Com. Data/008/008.pdf
- Individual data of Participants/Body Com. Data/009/
- Individual data of Participants/Body Com. Data/009/009.pdf
- Individual data of Participants/Body Com. Data/010/
- Individual data of Participants/Body Com. Data/010/010.pdf
- Individual data of Participants/Body Com. Data/011/
- Individual data of Participants/Body Com. Data/011/011.pdf
- Individual data of Participants/Body Com. Data/012/
- Individual data of Participants/Body Com. Data/012/012.pdf
- Individual data of Participants/Body Com. Data/013/
- Individual data of Participants/Body Com. Data/013/013.pdf
- Individual data of Participants/Body Com. Data/014/
- Individual data of Participants/Body Com. Data/014/014.pdf
- Individual data of Participants/Body Com. Data/015/
- Individual data of Participants/Body Com. Data/015/015.pdf
- Individual data of Participants/Body Com. Data/016/
- Individual data of Participants/Body Com. Data/016/016.pdf
- Individual data of Participants/HRV Data/
- Individual data of Participants/HRV Data/001/
- Individual data of Participants/HRV Data/001/ECG_001_20180501162140_.PDF
- Individual data of Participants/HRV Data/001/ECG_001_20180503165225_.PDF
- Individual data of Participants/HRV Data/001/ECG_001_20180504124507_.PDF
- Individual data of Participants/HRV Data/001/ECG_001_20180505123343_.PDF
- Individual data of Participants/HRV Data/001/ECG_001_20180506071748_.PDF
- Individual data of Participants/HRV Data/002/
- Individual data of Participants/HRV Data/002/ECG_002_20180501164336_.PDF
- Individual data of Participants/HRV Data/002/ECG_002_20180503172231_.PDF
- Individual data of Participants/HRV Data/002/ECG_002_20180504120937_.PDF
- Individual data of Participants/HRV Data/002/ECG_002_20180505122625_.PDF
- Individual data of Participants/HRV Data/002/ECG_002_20180506071050_.PDF
- Individual data of Participants/HRV Data/003/
- Individual data of Participants/HRV Data/003/ECG_003_20180501072219_.PDF
- Individual data of Participants/HRV Data/003/ECG_003_20180503174516_.PDF
- Individual data of Participants/HRV Data/003/ECG_003_20180504140631_.PDF
- Individual data of Participants/HRV Data/003/ECG_003_20180505140153_.PDF
- Individual data of Participants/HRV Data/003/ECG_003_20180506092910_.PDF
- Individual data of Participants/HRV Data/004/
- Individual data of Participants/HRV Data/004/ECG_004_20180501074614_.PDF
- Individual data of Participants/HRV Data/004/ECG_004_20180503170007_.PDF
- Individual data of Participants/HRV Data/004/ECG_004_20180504123828_.PDF
- Individual data of Participants/HRV Data/004/ECG_004_20180505121848_.PDF
- Individual data of Participants/HRV Data/004/ECG_004_20180506080101_.PDF
- Individual data of Participants/HRV Data/005/
- Individual data of Participants/HRV Data/005/ECG_005_20180501081120_.PDF
- Individual data of Participants/HRV Data/005/ECG_005_20180503163233_.PDF
- Individual data of Participants/HRV Data/005/ECG_005_20180504131148_.PDF
- Individual data of Participants/HRV Data/005/ECG_005_20180505132217_.PDF
- Individual data of Participants/HRV Data/005/ECG_005_20180506075040_.PDF
- Individual data of Participants/HRV Data/006/
- Individual data of Participants/HRV Data/006/ECG_006_20180501083440_.PDF
- Individual data of Participants/HRV Data/006/ECG_006_20180503180827_.PDF
- Individual data of Participants/HRV Data/006/ECG_006_20180504135855_.PDF
- Individual data of Participants/HRV Data/006/ECG_006_20180505135425_.PDF
- Individual data of Participants/HRV Data/006/ECG_006_20180506065014_.PDF
- Individual data of Participants/HRV Data/007/
- Individual data of Participants/HRV Data/007/ECG_007_20180501091051_.PDF
- Individual data of Participants/HRV Data/007/ECG_007_20180503160958_.PDF
- Individual data of Participants/HRV Data/007/ECG_007_20180504121649_.PDF
- Individual data of Participants/HRV Data/007/ECG_007_20180505115714_.PDF
- Individual data of Participants/HRV Data/007/ECG_007_20180506072750_.PDF
- Individual data of Participants/HRV Data/008/
- Individual data of Participants/HRV Data/008/ECG_008_20180501100104_.PDF
- Individual data of Participants/HRV Data/008/ECG_008_20180503175329_.PDF
- Individual data of Participants/HRV Data/008/ECG_008_20180504131844_.PDF
- Individual data of Participants/HRV Data/008/ECG_008_20180505133144_.PDF
- Individual data of Participants/HRV Data/008/ECG_008_20180506082447_.PDF
- Individual data of Participants/HRV Data/009/
- Individual data of Participants/HRV Data/009/ECG_009_20180501102045_.PDF
- Individual data of Participants/HRV Data/009/ECG_009_20180503181558_.PDF
- Individual data of Participants/HRV Data/009/ECG_009_20180504142711_.PDF
- Individual data of Participants/HRV Data/009/ECG_009_20180505142424_.PDF
- Individual data of Participants/HRV Data/009/ECG_009_20180506083755_.PDF
- Individual data of Participants/HRV Data/010/
- Individual data of Participants/HRV Data/010/ECG_010_20180501111307_.PDF
- Individual data of Participants/HRV Data/010/ECG_010_20180503161744_.PDF
- Individual data of Participants/HRV Data/010/ECG_010_20180504122400_.PDF
- Individual data of Participants/HRV Data/010/ECG_010_20180505120508_.PDF
- Individual data of Participants/HRV Data/010/ECG_010_20180506073807_.PDF
- Individual data of Participants/HRV Data/011/
- Individual data of Participants/HRV Data/011/ECG_011_20180501114421_.PDF
- Individual data of Participants/HRV Data/011/ECG_011_20180503162515_.PDF
- Individual data of Participants/HRV Data/011/ECG_011_20180504125835_.PDF
- Individual data of Participants/HRV Data/011/ECG_011_20180505121140_.PDF
- Individual data of Participants/HRV Data/011/ECG_011_20180506081057_.PDF
- Individual data of Participants/HRV Data/012/
- Individual data of Participants/HRV Data/012/ECG_012_20180501161753_.PDF
- Individual data of Participants/HRV Data/012/ECG_012_20180503173001_.PDF
- Individual data of Participants/HRV Data/012/ECG_012_20180504125205_.PDF
- Individual data of Participants/HRV Data/012/ECG_012_20180505124721_.PDF
- Individual data of Participants/HRV Data/012/ECG_012_20180506070104_.PDF
- Individual data of Participants/HRV Data/013/
- Individual data of Participants/HRV Data/013/ECG_013_20180501164657_.PDF
- Individual data of Participants/HRV Data/013/ECG_013_20180503170749_.PDF
- Individual data of Participants/HRV Data/013/ECG_013_20180504132543_.PDF
- Individual data of Participants/HRV Data/013/ECG_013_20180505130615_.PDF
- Individual data of Participants/HRV Data/013/ECG_013_20180506084708_.PDF
- Individual data of Participants/HRV Data/014/
- Individual data of Participants/HRV Data/014/ECG_014_20180501170336_.PDF
- Individual data of Participants/HRV Data/014/ECG_014_20180503173757_.PDF
- Individual data of Participants/HRV Data/014/ECG_014_20180504133244_.PDF
- Individual data of Participants/HRV Data/014/ECG_014_20180505125552_.PDF
- Individual data of Participants/HRV Data/014/ECG_014_20180506085709_.PDF
- Individual data of Participants/HRV Data/015/
- Individual data of Participants/HRV Data/015/ECG_015_20180501073845_.PDF
- Individual data of Participants/HRV Data/015/ECG_015_20180503182815_.PDF
- Individual data of Participants/HRV Data/015/ECG_015_20180504135101_.PDF
- Individual data of Participants/HRV Data/015/ECG_015_20180505131435_.PDF
- Individual data of Participants/HRV Data/015/ECG_015_20180506091836_.PDF
- Individual data of Participants/HRV Data/016/
- Individual data of Participants/HRV Data/016/ECG_016_20180501105052_.PDF
- Individual data of Participants/HRV Data/016/ECG_016_20180503171449_.PDF
- Individual data of Participants/HRV Data/016/ECG_016_20180504130512_.PDF
- Individual data of Participants/HRV Data/016/ECG_016_20180505124027_.PDF
- Individual data of Participants/HRV Data/016/ECG_016_20180506090731_.PDF
